# Supplementary material for: Distinct regulatory mechanisms by the nuclear Argonautes HRDE-1 and NRDE-3 in the soma of Caenorhabditis elegans
Source: G3 (Bethesda). 2025 Mar 15;15(5):jkaf057. doi: 10.1093/g3journal/jkaf057 (PMC12060244; doi:10.1093/g3journal/jkaf057)
Supplement: jkaf057_Supplementary_Data [file jkaf057_supplementary_data.zip]

Archive with 4 entries (4 files):
- Figure_S1_G3-2025-405753.pdf
- File_S1_G3-2025-405753.xlsx
- File_S2_G3-2025-405753.xlsx
- Supplemental_Material_Legends_G3-2025-405753.docx
