# Supplementary material for: Distinct regulatory mechanisms by the nuclear Argonautes HRDE-1 and NRDE-3 in the soma of Caenorhabditis elegans
Source: G3 (Bethesda). 2025 Mar 15;15(5):jkaf057. doi: 10.1093/g3journal/jkaf057 (PMC12060244; doi:10.1093/g3journal/jkaf057)
Supplement: jkaf057_Supplementary_Data [file jkaf057_supplementary_data.zip › File_S1_G3-2025-405753.xlsx]

## Sheet: WAGO vs. HMTs
Related to Figure 5C: Enrichment analysis for misregulated genes based on HMTs/N2 vs. WAGO/N2 correlations.
Input = 225 genes (hrde-1 only)							Input = 52 genes (HMTs only)
Tissue Enrichement Analysis							Tissue Enrichement Analysis
Term	Expected	Observed	Enrichment Fold Change	P value	Q value		Term	Expected	Observed	Enrichment Fold Change	P value	Q value
germ line WBbt:0005784	93	141	1.5	7.2e-07	0.00047		germ line WBbt:0005784	14	33	2.4	1.8e-06	0.0012
reproductive system WBbt:0005747	130	167	1.3	0.00014	0.045		reproductive system WBbt:0005747	19	36	1.9	7.6e-05	0.025
Phenotypic Enrichment Analysis							Phenotypic Enrichment Analysis
No significantly enriched terms were found.							No significantly enriched terms were found.
Gene Ontology Enrichment Analysis							Gene Ontology Enrichment Analysis
No significantly enriched terms were found.							No significantly enriched terms were found.

## Sheet: WAGO HMTs vs. HMTs
Related to Figure 6C: Enrichment analysis for misregulated genes based on WAGO HMTs/N2 vs. HMTs/N2 correlations.
Input = 55 genes (common in all three datasets)
Tissue Enrichement Analysis
Term	Expected	Observed	Enrichment Fold Change	P value	Q value
germ line WBbt:0005784	14	36	2.6	1.7e-07	0.00011
reproductive system WBbt:0005747	19	35	1.8	0.00028	0.091
ABalapaaaa WBbt:0006002	0.58	4	6.9	0.00032	0.091
ABalappapa WBbt:0006412	0.58	4	6.9	0.00033	0.091

## Sheet: WAGO HMTs vs. WAGO
Related to Figure 7C + D: Enrichment analysis for misregulated genes based on WAGO HMTs/N2 vs. WAGO/N2 correlations.
Input = 217 (hrde-1 only)							Input = 46 genes (common in hrde-1 HMTs and HMTs)							Input = 71 genes (nrde-3 HMTs only)							Input = 56 genes (common in nrde-3 HMTs and HMTs)
Tissue Enrichement Analysis							Tissue Enrichement Analysis							Tissue Enrichement Analysis							Tissue Enrichement Analysis
Term	Expected	Observed	Enrichment Fold Change	P value	Q value		Term	Expected	Observed	Enrichment Fold Change	P value	Q value		No significantly enriched terms were found.							Term	Expected	Observed	Enrichment Fold Change	P value	Q value
germ line WBbt:0005784	90	137	1.5	1.2e-06	0.00078		germ line WBbt:0005784	11	30	2.6	7.7e-07	0.0005									germ line WBbt:0005784	15	38	2.5	1.1e-07	6.8e-05
reproductive system WBbt:0005747	120	163	1.3	0.00016	0.051		reproductive system WBbt:0005747	15	30	1.9	0.00025	0.08		Phenotypic Enrichment Analysis							germline precursor cell WBbt:0006849	3.9	12	3.1	0.00021	0.068
														Term	Expected	Observed	Enrichment Fold Change	P value	Q value		reproductive system WBbt:0005747	20	37	1.8	0.00023	0.068
Phenotypic Enrichment Analysis							Phenotypic Enrichment Analysis							protein phosphorylation reduced WBPhenotype:0001351	0.31	3	9.7	0.00027	0.065		ABalapaaaa WBbt:0006002	0.61	4	6.5	0.00042	0.068
No significantly enriched terms were found.							No significantly enriched terms were found.							transgene expression undetectable WBPhenotype:0001375	0.37	3	8.2	0.00052	0.065		ABplpppaapa WBbt:0006503	0.62	4	6.5	0.00043	0.068
																					ABprpppaapa WBbt:0006549	0.62	4	6.5	0.00043	0.068
Gene Ontology Enrichment Analysis							Gene Ontology Enrichment Analysis							Gene Ontology Enrichment Analysis							ABalappapa WBbt:0006412	0.62	4	6.5	0.00043	0.068
No significantly enriched terms were found.							No significantly enriched terms were found.							No significantly enriched terms were found.
																					Phenotypic Enrichment Analysis
																					No significantly enriched terms were found.
																					Gene Ontology Enrichment Analysis
																					No significantly enriched terms were found.
