# Supplementary material for: Distinct regulatory mechanisms by the nuclear Argonautes HRDE-1 and NRDE-3 in the soma of Caenorhabditis elegans
Source: G3 (Bethesda). 2025 Mar 15;15(5):jkaf057. doi: 10.1093/g3journal/jkaf057 (PMC12060244; doi:10.1093/g3journal/jkaf057)
Supplement: jkaf057_Supplementary_Data [file jkaf057_supplementary_data.zip › File_S2_G3-2025-405753.xlsx]

## Sheet: Sheet1
Comparison:	mutant/wild-type
padj	< 0.05
baseMean	> 10
HMTs/N2				hrde-1/N2				hrde-1 HMTs/N2				nrde-3/N2				nrde-3 HMTs/N2
Count = 74 genes				Count = 249 genes				Count = 87 genes				Count = 30 genes				Count = 145 genes
Gene Name	Wormbase ID	log2FC		Gene Name	Wormbase ID	log2FC		Gene Name	Wormbase ID	log2FC		Gene Name	Wormbase ID	log2FC		Gene Name	Wormbase ID	log2FC
ced-2	WBGene00000416	2.37085		abu-8	WBGene00000031	3.57827		abu-8	WBGene00000031	3.94361		apn-1	WBGene00000151	3.15673		akt-1	WBGene00000102	1.14315
cey-2	WBGene00000473	4.65194		agt-2	WBGene00000094	0.661778		apn-1	WBGene00000151	3.43401		deg-1	WBGene00000950	0.625088		ama-1	WBGene00000123	1.98689
dhs-22	WBGene00000985	3.22496		apc-11	WBGene00000145	3.30344		cdk-7	WBGene00000408	3.17963		lsm-3	WBGene00003077	0.821937		apn-1	WBGene00000151	2.94772
fog-1	WBGene00001481	2.23233		apn-1	WBGene00000151	2.26735		ced-2	WBGene00000416	2.19727		srh-98	WBGene00005317	2.48155		cdk-7	WBGene00000408	3.5146
iff-2	WBGene00002065	0.843645		arl-5	WBGene00000189	1.87546		cey-2	WBGene00000473	3.83076		twk-30	WBGene00006682	0.903495		cey-2	WBGene00000473	4.8344
inx-21	WBGene00002143	2.46187		bli-4	WBGene00000254	3.48625		dhs-22	WBGene00000985	2.85167		C14A4.6	WBGene00007557	0.75822		col-47	WBGene00000624	3.35928
lin-29	WBGene00003015	2.25568		bre-5	WBGene00000270	1.31038		dnj-9	WBGene00001027	2.66363		F46A8.7	WBGene00009750	1.44844		deg-1	WBGene00000950	0.553457
lrk-1	WBGene00003068	2.78591		cap-2	WBGene00000293	0.826341		fos-1	WBGene00001345	1.16388		K03B8.8	WBGene00010525	0.602221		dhs-22	WBGene00000985	2.64257
rib-2	WBGene00004361	0.606186		cdk-7	WBGene00000408	3.32127		gur-4	WBGene00001805	1.16219		R10E8.3	WBGene00011209	0.580236		dnj-9	WBGene00001027	2.53076
rps-12	WBGene00004481	0.570622		ced-6	WBGene00000420	0.761309		lin-29	WBGene00003015	2.28285		T22C1.1	WBGene00011912	1.33345		dnj-11	WBGene00001029	2.16339
rpt-4	WBGene00004504	0.56317		cey-2	WBGene00000473	3.70693		nhr-8	WBGene00003607	3.04801		Y47H9C.9	WBGene00012952	1.45502		fos-1	WBGene00001345	1.65782
smc-3	WBGene00004873	3.59512		cey-4	WBGene00000475	1.90582		rpn-6.1	WBGene00004462	1.88088		Y51H4A.24	WBGene00013118	2.16893		far-5	WBGene00001389	3.21664
sqv-6	WBGene00005024	5.14244		cle-1	WBGene00000527	1.29365		smc-3	WBGene00004873	3.428		cmtr-1	WBGene00013160	1.83414		gcy-32	WBGene00001552	2.97596
srr-2	WBGene00005653	3.92561		dao-5	WBGene00000931	2.45002		snf-6	WBGene00004905	2.91204		Y106G6D.3	WBGene00013700	2.01686		gei-15	WBGene00001572	1.0157
uba-2	WBGene00006700	5.39857		dhs-22	WBGene00000985	3.07338		sqv-6	WBGene00005024	4.92354		Y116A8C.33	WBGene00013809	0.89357		gur-4	WBGene00001805	1.81726
B0019.2	WBGene00007094	1.53974		dli-1	WBGene00001007	2.70453		srr-2	WBGene00005653	4.08738		E02H9.6	WBGene00017104	1.01828		hlh-16	WBGene00001960	2.7303
fbxa-98	WBGene00007453	5.98491		dnc-1	WBGene00001017	0.309825		uba-2	WBGene00006700	8.00141		E04F6.4	WBGene00017124	1.29469		hsf-1	WBGene00002004	2.84542
C14A4.6	WBGene00007557	0.708751		dnj-2	WBGene00001020	2.01886		uev-3	WBGene00006732	0.769324		F41F3.3	WBGene00018297	3.55397		imb-1	WBGene00002075	1.42817
D2089.3	WBGene00008434	0.480068		dnj-29	WBGene00001047	1.02162		B0019.2	WBGene00007094	1.67783		K08D12.6	WBGene00019540	1.82865		inx-21	WBGene00002143	2.17079
F18A11.3	WBGene00008930	4.11675		dars-1	WBGene00001094	1.21769		B0284.3	WBGene00007133	2.44752		R02F11.3	WBGene00019841	3.30176		lin-29	WBGene00003015	2.31026
F18H3.4	WBGene00008940	1.81896		alp-1	WBGene00001132	0.73756		fbxa-98	WBGene00007453	5.87204		Y46D2A.2	WBGene00021590	1.78586		mab-20	WBGene00003111	3.80021
F39H11.1	WBGene00009565	0.498966		ech-4	WBGene00001153	1.36019		F15D4.5	WBGene00008862	5.04259		Y54G2A.15	WBGene00021880	1.6123		nhr-8	WBGene00003607	2.21969
F46A8.7	WBGene00009750	1.76242		ehs-1	WBGene00001224	1.46961		F18A11.3	WBGene00008930	3.81407		Y71F9AL.7	WBGene00022112	1.64116		pvf-1	WBGene00004249	1.35199
ssp-35	WBGene00010091	1.76996		emb-27	WBGene00001281	3.35159		F18H3.4	WBGene00008940	1.98282		cfap-36	WBGene00022435	1.26281		rig-4	WBGene00004371	2.24125
K01A11.3	WBGene00010451	8.50309		far-5	WBGene00001389	3.45651		wdr-46	WBGene00009211	2.26865		C06C3.10	WBGene00044169	1.55794		sdc-2	WBGene00004746	1.64699
agl-1	WBGene00011050	1.08844		fib-1	WBGene00001423	1.09023		F39H11.1	WBGene00009565	0.380763		spp-21	WBGene00044284	9.90274		F56B3.4	WBGene00004824	3.64397
R10E8.3	WBGene00011209	0.755701		fog-1	WBGene00001481	2.51441		F46A8.7	WBGene00009750	1.76133		C25F9.14	WBGene00045461	1.77446		smc-3	WBGene00004873	3.42105
oac-49	WBGene00012068	4.81188		frm-10	WBGene00001496	1.23468		ssp-35	WBGene00010091	2.66921		irld-27	WBGene00077751	1.58188		smu-2	WBGene00004896	2.759
lgmn-1	WBGene00012144	1.24077		xnd-1	WBGene00001514	2.56168		F55D12.2	WBGene00010111	2.3025		pals-20	WBGene00194746	1.11129		snf-6	WBGene00004905	3.24725
Y38H8A.7	WBGene00012640	4.97889		haf-1	WBGene00001811	2.53227		wbp-4	WBGene00010159	2.88081		W05H12.4	WBGene00219206	0.89821		sqv-6	WBGene00005024	5.42313
seld-1	WBGene00012867	2.99716		him-14	WBGene00001872	9.58737		K01A11.3	WBGene00010451	8.49038						srh-98	WBGene00005317	1.79323
Y47H9C.9	WBGene00012952	2.88151		hmg-3	WBGene00001973	1.21427		agl-1	WBGene00011050	1.37523						srr-2	WBGene00005653	4.60179
Y48A6C.4	WBGene00012977	1.50459		hpr-9	WBGene00001997	1.71682		oac-49	WBGene00012068	4.74457						stn-1	WBGene00006062	0.644576
Y48B6A.10	WBGene00012981	1.43087		hsp-1	WBGene00002005	0.671303		lgmn-1	WBGene00012144	1.27176						nefr-1	WBGene00006440	2.42248
scrm-7	WBGene00013052	3.46966		inx-14	WBGene00002136	0.656626		Y38H8A.7	WBGene00012640	5.64714						twk-28	WBGene00006680	1.10121
Y54E5A.2	WBGene00013198	4.21381		kel-1	WBGene00002184	1.86721		bckd-1A	WBGene00012713	1.28078						uba-2	WBGene00006700	8.08986
gid-1	WBGene00013202	2.78427		kel-3	WBGene00002185	1.3504		seld-1	WBGene00012867	3.32753						B0284.3	WBGene00007133	2.38338
Y54E5A.8	WBGene00013203	2.48932		let-381	WBGene00002601	2.75166		pola-1	WBGene00012936	2.46005						fbxa-98	WBGene00007453	4.60439
Y56A3A.7	WBGene00013228	3.41222		lin-29	WBGene00003015	3.90739		Y47H9C.9	WBGene00012952	2.47836						C13C4.4	WBGene00007548	0.840568
polg-1	WBGene00013258	2.13015		lin-35	WBGene00003020	6.6167		Y48A6C.4	WBGene00012977	1.02494						C47D12.2	WBGene00008136	3.01799
trpp-5	WBGene00013259	5.59979		lin-44	WBGene00003029	2.52256		scrm-7	WBGene00013052	4.97101						pfk-1.2	WBGene00008230	1.9294
such-1	WBGene00013443	2.7934		lsm-3	WBGene00003077	0.948748		Y54E5A.2	WBGene00013198	5.20111						F18A11.3	WBGene00008930	5.08726
ntl-11	WBGene00013530	3.8065		mag-1	WBGene00003123	0.92452		gid-1	WBGene00013202	3.01584						F18H3.4	WBGene00008940	2.53223
Y87G2A.1	WBGene00013593	3.90102		mau-8	WBGene00003142	0.952248		Y54E5A.8	WBGene00013203	2.61954						wdr-46	WBGene00009211	1.83279
Y111B2A.1	WBGene00013727	5.16497		mig-10	WBGene00003243	2.86291		polg-1	WBGene00013258	2.93297						F28F8.7	WBGene00009224	3.62095
ZK512.11	WBGene00013989	0.852267		ncs-2	WBGene00003564	1.77293		trpp-5	WBGene00013259	5.42842						F39H11.1	WBGene00009565	0.357239
ZK945.4	WBGene00014166	0.537964		nhr-8	WBGene00003607	4.59214		such-1	WBGene00013443	2.92819						F46A8.4	WBGene00009747	2.56999
ZK1010.2	WBGene00014176	4.03253		nhr-61	WBGene00003651	1.29039		ntl-11	WBGene00013530	3.62304						F46A8.7	WBGene00009750	3.20936
lido-13	WBGene00015200	5.80787		nmr-2	WBGene00003775	2.51073		Y75B8A.16	WBGene00013551	2.64652						ssp-35	WBGene00010091	2.80425
math-18	WBGene00016544	6.24246		npp-9	WBGene00003795	1.739		Y87G2A.1	WBGene00013593	3.65924						wbp-4	WBGene00010159	3.22422
eri-6	WBGene00016561	2.97413		pbs-4	WBGene00003950	0.993835		Y111B2A.1	WBGene00013727	4.63665						F58B4.5	WBGene00010238	3.09872
F07E5.9	WBGene00017214	6.7539		pqn-48	WBGene00004135	1.24606		Y116F11B.8	WBGene00013824	3.42186						K01A11.3	WBGene00010451	7.7877
F10E7.2	WBGene00017344	2.42766		rab-6.1	WBGene00004269	6.22906		ZK512.11	WBGene00013989	0.702528						K05C4.10	WBGene00010586	2.24978
cbs-2	WBGene00018783	6.74319		ran-1	WBGene00004302	1.16679		ZK1010.2	WBGene00014176	3.98222						K07G5.5	WBGene00010644	2.89771
txt-4	WBGene00019368	5.27904		rib-2	WBGene00004361	0.896432		lido-13	WBGene00015200	5.43325						erv-46	WBGene00010725	3.11475
nmtn-1	WBGene00019434	1.95437		rpl-11.1	WBGene00004422	4.1816		C33C12.7	WBGene00016339	1.90764						agl-1	WBGene00011050	1.78548
tmem-120	WBGene00019716	1.0553		rpl-31	WBGene00004445	0.904365		tyr-4	WBGene00016419	1.55901						R10E8.3	WBGene00011209	0.783941
R05D3.8	WBGene00019881	0.865662		rps-12	WBGene00004481	0.675054		math-18	WBGene00016544	9.23589						T01G9.2	WBGene00011344	3.41643
mel-46	WBGene00020284	2.23019		rsp-8	WBGene00004705	0.320241		eri-6	WBGene00016561	4.44645						T06D8.10	WBGene00011530	1.40704
dhod-1	WBGene00020932	2.97296		spp-16	WBGene00005001	1.13442		F07E5.9	WBGene00017214	5.78719						T18D3.9	WBGene00011826	0.771217
coh-4	WBGene00021560	4.37902		spt-5	WBGene00005015	1.22982		F10E7.2	WBGene00017344	2.6664						oac-49	WBGene00012068	5.21306
nol-14	WBGene00021660	1.7396		sqv-3	WBGene00005021	1.04364		F41F3.3	WBGene00018297	4.05848						lgmn-1	WBGene00012144	1.83856
Y54E10BR.2	WBGene00021841	2.46214		srx-96	WBGene00005987	0.987557		F53B1.2	WBGene00018735	1.90244						mnr-1	WBGene00012184	3.22743
Y54G2A.12	WBGene00021877	5.25286		syp-3	WBGene00006377	3.19708		cbs-2	WBGene00018783	6.34971						Y38H8A.7	WBGene00012640	5.5558
nprt-1	WBGene00021882	1.54394		tax-6	WBGene00006527	4.09301		txt-4	WBGene00019368	5.35273						seld-1	WBGene00012867	4.66236
supr-1	WBGene00022124	3.74729		tsp-7	WBGene00006633	1.29235		nmtn-1	WBGene00019434	1.77214						acl-7	WBGene00012911	2.38621
atg-5	WBGene00022152	3.39567		ubc-12	WBGene00006707	1.10636		tmem-120	WBGene00019716	0.7906						pola-1	WBGene00012936	2.81007
Y95B8A.6	WBGene00022386	2.24536		uev-3	WBGene00006732	1.69486		R02F11.3	WBGene00019841	3.74632						Y47H9C.9	WBGene00012952	2.13096
F08A8.8	WBGene00045468	8.75099		unc-23	WBGene00006760	2.196		mel-46	WBGene00020284	2.7704						Y48A6C.4	WBGene00012977	2.14973
Y48G1C.13	WBGene00189949	3.90815		tln-1	WBGene00006771	0.961022		dhod-1	WBGene00020932	2.71802						Y48B6A.10	WBGene00012981	1.71731
W09C5.12	WBGene00194660	4.68723		unc-37	WBGene00006773	1.08436		smgl-2	WBGene00021365	2.80647						scrm-7	WBGene00013052	5.5595
pals-20	WBGene00194746	1.04835		unc-38	WBGene00006774	3.30997		coh-4	WBGene00021560	4.78067						set-26	WBGene00013106	3.91756
H04D03.6	WBGene00194861	3.59125		vit-2	WBGene00006926	5.21016		Y48G1A.1	WBGene00021657	3.8894						Y51H4A.24	WBGene00013118	1.52953
ZK250.13	WBGene00235352	5.69698		vit-3	WBGene00006927	7.33674		nol-14	WBGene00021660	1.73805						Y53F4B.12	WBGene00013159	3.23399
				vit-4	WBGene00006928	9.73076		Y54E10BR.2	WBGene00021841	2.31624						cmtr-1	WBGene00013160	2.06098
				vit-5	WBGene00006929	5.72544		Y54G2A.12	WBGene00021877	4.85739						Y54E5A.2	WBGene00013198	6.19507
				vit-6	WBGene00006930	5.70942		nprt-1	WBGene00021882	1.75702						gid-1	WBGene00013202	2.43092
				trx-2	WBGene00007099	1.68204		Y65B4A.2	WBGene00022026	3.25911						Y54E5A.8	WBGene00013203	2.25208
				C01G6.4	WBGene00007226	3.6857		supr-1	WBGene00022124	3.6247						polg-1	WBGene00013258	2.37301
				C03C10.7	WBGene00007273	0.625921		atg-5	WBGene00022152	3.48099						trpp-5	WBGene00013259	6.54969
				ttr-39	WBGene00007304	3.70423		Y95B8A.6	WBGene00022386	1.60321						such-1	WBGene00013443	3.35869
				C08B6.10	WBGene00007430	2.02675		F08A8.8	WBGene00045468	8.62284						ntl-11	WBGene00013530	3.97887
				nrde-1	WBGene00007577	2.04617		Y48G1C.13	WBGene00189949	3.07508						Y87G2A.1	WBGene00013593	3.73537
				C27D8.3	WBGene00007779	2.32		W09C5.12	WBGene00194660	4.80648						Y111B2A.1	WBGene00013727	4.68056
				cyp-36A1	WBGene00007913	0.897249		H04D03.6	WBGene00194861	3.75677						Y116A8C.33	WBGene00013809	0.724517
				C34C12.4	WBGene00007923	0.621504		Y52B11A.19	WBGene00206530	3.00942						Y116F11B.8	WBGene00013824	3.13915
				metl-5	WBGene00008008	2.90847		ZK250.13	WBGene00235352	6.33417						ZK1010.2	WBGene00014176	4.46475
				cdc-48.2	WBGene00008053	2.1491										ZK1058.9	WBGene00014207	1.40908
				sfxn-1.4	WBGene00008137	1.35082										lido-13	WBGene00015200	7.41115
				mam-2	WBGene00008150	2.25892										tyr-4	WBGene00016419	2.14727
				C50F4.8	WBGene00008233	1.05271										math-18	WBGene00016544	6.92274
				D2089.3	WBGene00008434	0.59588										eri-6	WBGene00016561	2.42639
				pch-2	WBGene00008641	2.69345										zhit-1	WBGene00016992	0.993281
				ints-11	WBGene00008642	2.07615										D1044.1	WBGene00017027	1.37361
				F13E9.11	WBGene00008760	1.1345										E02H9.6	WBGene00017104	1.30745
				F21G4.1	WBGene00009023	2.21145										E04F6.4	WBGene00017124	1.32469
				prom-1	WBGene00009173	0.825669										E04F6.6	WBGene00017126	1.08644
				F28C6.5	WBGene00009205	2.63433										F07E5.9	WBGene00017214	7.77091
				wdr-46	WBGene00009211	3.38827										F10E7.2	WBGene00017344	2.99504
				F30F8.5	WBGene00009274	0.549154										acp-5	WBGene00017427	1.05138
				gldr-2	WBGene00009284	0.820637										F37C12.10	WBGene00018153	2.57666
				F31C3.6	WBGene00009288	1.8854										F41F3.3	WBGene00018297	3.40257
				clec-264	WBGene00009291	2.41386										F53B1.2	WBGene00018735	1.80419
				F32D8.13	WBGene00009335	1.62262										cbs-2	WBGene00018783	7.26762
				set-10	WBGene00009370	1.56475										F56B3.6	WBGene00018930	1.73237
				glb-15	WBGene00009387	1.4735										txt-4	WBGene00019368	5.92388
				F39H11.1	WBGene00009565	0.539586										nmtn-1	WBGene00019434	2.00954
				F43G9.4	WBGene00009667	1.39633										tmem-120	WBGene00019716	0.664533
				F53F1.4	WBGene00009982	3.11578										R02F11.3	WBGene00019841	3.32626
				ssp-35	WBGene00010091	1.66523										R05D3.8	WBGene00019881	0.845433
				F55D12.2	WBGene00010111	2.89772										smcr-8	WBGene00020095	1.96666
				F56A8.5	WBGene00010141	0.688706										mel-46	WBGene00020284	2.26012
				png-1	WBGene00010160	0.547208										dhod-1	WBGene00020932	3.15657
				F57A8.1	WBGene00010177	2.67972										W05H7.1	WBGene00021044	0.628171
				idh-1	WBGene00010317	2.3529										smgl-2	WBGene00021365	2.71755
				scb-1	WBGene00010407	1.52229										Y41D4B.4	WBGene00021512	3.70139
				K01A11.3	WBGene00010451	7.04782										Y45G5AM.6	WBGene00021558	2.64528
				slc-25A32	WBGene00010459	1.5806										coh-4	WBGene00021560	4.66775
				K04G2.4	WBGene00010563	0.626019										Y46D2A.2	WBGene00021590	0.917284
				K07A1.3	WBGene00010610	4.4507										Y47A7.2	WBGene00021614	2.45648
				K07A12.5	WBGene00010623	1.79838										Y48G1A.1	WBGene00021657	3.87149
				R05H5.4	WBGene00011039	3.025										nol-14	WBGene00021660	1.69947
				R08D7.7	WBGene00011147	0.916563										Y53G8AR.9	WBGene00021816	1.40461
				R12H7.4	WBGene00011255	1.75216										Y54E10BR.2	WBGene00021841	2.66087
				sel-13	WBGene00011411	0.955763										Y54G2A.12	WBGene00021877	4.88551
				T06D8.9	WBGene00011529	3.79287										nprt-1	WBGene00021882	1.82077
				sre-4	WBGene00011745	2.62713										Y54H5A.1	WBGene00021899	2.74732
				T14G10.8	WBGene00011777	1.9165										Y65B4A.2	WBGene00022026	3.43585
				T19B10.5	WBGene00011833	2.83802										Y65B4A.8	WBGene00022031	1.59722
				blos-1	WBGene00011872	1.31495										Y69A2AR.19	WBGene00022090	2.49578
				T21B10.3	WBGene00011885	1.69531										supr-1	WBGene00022124	4.00112
				W01D2.3	WBGene00012180	1.43376										atg-5	WBGene00022152	3.74062
				rga-1	WBGene00012203	1.12377										Y71G12B.22	WBGene00022157	3.07464
				W06A7.4	WBGene00012293	0.2714										Y95B8A.6	WBGene00022386	2.04019
				W07A12.8	WBGene00012325	1.47406										C06C3.10	WBGene00044169	0.948219
				cec-7	WBGene00012551	0.926517										C25F9.14	WBGene00045461	2.09286
				Y38H8A.7	WBGene00012640	2.53541										F08A8.8	WBGene00045468	9.2427
				Y47H9C.9	WBGene00012952	1.13108										Y52B11A.12	WBGene00077539	2.25716
				scrm-7	WBGene00013052	3.43927										Y48G1C.13	WBGene00189949	2.50363
				tmem-189	WBGene00013136	2.61867										W09C5.12	WBGene00194660	4.95575
				Y53C12A.7	WBGene00013142	0.468173										pals-20	WBGene00194746	1.1606
				Y53F4B.39	WBGene00013176	2.93249										H04D03.6	WBGene00194861	3.31812
				Y54E2A.5	WBGene00013190	3.46985										Y105C5A.1272	WBGene00194913	0.998455
				znf-593	WBGene00013236	1.12374										Y52B11A.19	WBGene00206530	3.22439
				Y56A3A.33	WBGene00013244	1.22865										W05H12.4	WBGene00219206	1.2617
				polg-1	WBGene00013258	2.5291
				such-1	WBGene00013443	2.3344
				Y75B8A.16	WBGene00013551	4.89178
				Y116F11B.8	WBGene00013824	2.93203
				ZC302.3	WBGene00013863	9.18983
				mans-4	WBGene00013881	1.64622
				dos-1	WBGene00013980	2.72331
				trxr-2	WBGene00014028	3.96103
				ZK637.14	WBGene00014031	0.85519
				ZK945.4	WBGene00014166	0.629219
				ZK1058.9	WBGene00014207	1.18649
				VM106R.1	WBGene00014848	1.78023
				B0244.9	WBGene00015084	9.41191
				anmt-1	WBGene00015124	1.12173
				B0336.13	WBGene00015150	1.14196
				ivd-1	WBGene00015326	0.396245
				C02F5.10	WBGene00015351	1.8143
				C05C8.5	WBGene00015462	1.11736
				C05D2.8	WBGene00015469	5.00618
				C11D2.3	WBGene00015701	0.951818
				copd-1	WBGene00015734	2.42439
				sna-3	WBGene00016015	1.20271
				gsto-1	WBGene00016204	0.898105
				rpap-3	WBGene00016375	2.69
				C37A2.8	WBGene00016494	0.624577
				eri-6	WBGene00016561	1.58852
				sosi-1	WBGene00016565	0.568473
				ltah-1.1	WBGene00016589	1.45133
				C56C10.4	WBGene00016962	1.13353
				poml-2	WBGene00017089	1.14127
				E04F6.4	WBGene00017124	2.79497
				F01F1.3	WBGene00017160	0.537488
				pitr-5	WBGene00017312	2.0144
				pud-3	WBGene00017501	1.97097
				F21F3.7	WBGene00017676	1.01085
				F23C8.13	WBGene00017741	0.768764
				F23H11.2	WBGene00017758	1.85594
				ada-2	WBGene00017967	0.953141
				neg-1	WBGene00017985	1.00565
				fipp-1	WBGene00017988	2.46883
				F37A4.3	WBGene00018133	4.21642
				F41E6.5	WBGene00018286	0.592322
				F41F3.3	WBGene00018297	4.14259
				F41H10.3	WBGene00018316	1.00739
				insc-1	WBGene00018392	1.18138
				pccb-1	WBGene00018701	4.54808
				F53A3.7	WBGene00018723	1.45368
				F53B1.2	WBGene00018735	3.24176
				F56C11.5	WBGene00018957	1.65527
				neto-1	WBGene00019360	3.58315
				knl-2	WBGene00019432	1.18477
				acdh-3	WBGene00019433	3.16512
				acl-14	WBGene00019465	1.54658
				K12C11.1	WBGene00019673	2.20692
				R02F11.3	WBGene00019841	4.25156
				twk-49	WBGene00019904	0.653308
				pei-2	WBGene00019972	3.05769
				smcr-8	WBGene00020095	3.14609
				T05E7.4	WBGene00020260	1.02225
				mrrf-1	WBGene00020625	1.5138
				T23B3.1	WBGene00020709	0.676379
				T26A5.8	WBGene00020823	1.56901
				plpp-1.2	WBGene00020895	1.67984
				W02D3.12	WBGene00020937	1.67289
				Y23H5A.2	WBGene00021269	0.77132
				ekl-7	WBGene00021465	3.65001
				epg-2	WBGene00021468	1.25835
				nuo-5	WBGene00021562	1.29191
				Y47A7.2	WBGene00021614	4.05524
				Y48G1A.1	WBGene00021657	4.14732
				nol-14	WBGene00021660	1.63073
				mbtr-1	WBGene00021661	5.13186
				Y50D4C.3	WBGene00021748	2.48054
				mab-31	WBGene00021834	1.5228
				Y54E10BR.3	WBGene00021842	0.857699
				Y54G2A.18	WBGene00021883	1.54472
				Y65B4BL.7	WBGene00022039	4.07888
				Y71H2AM.12	WBGene00022177	2.71217
				ints-3	WBGene00022360	1.73089
				pde-6	WBGene00022389	1.95377
				Y102A11A.2	WBGene00022412	4.15126
				Y119D3B.21	WBGene00022497	1.72927
				ZC328.3	WBGene00022593	2.75577
				npp-24	WBGene00022672	2.95358
				ZK353.2	WBGene00022698	0.672817
				ZK430.7	WBGene00022742	0.651089
				cec-10	WBGene00022831	2.26872
				ZK973.9	WBGene00022835	2.65249
				ZK973.11	WBGene00022836	3.04922
				ZK1236.1	WBGene00022862	0.587418
				rpl-41.2	WBGene00023068	0.585331
				R06F6.12	WBGene00023418	1.81078
				R11G10.3	WBGene00044045	1.4084
				F16C3.4	WBGene00044243	1.37995
				nspg-3	WBGene00044287	2.02781
				C44B12.9	WBGene00044462	2.68404
				K03H1.13	WBGene00044903	2.8678
				Y110A7A.21	WBGene00045212	1.55967
				mrt-1	WBGene00045237	3.62263
				C25F9.14	WBGene00045461	1.50815
				C25D7.16	WBGene00050940	2.23233
				ZC404.15	WBGene00194910	8.87586
				ZK546.19	WBGene00195246	1.33739
				Y52B11A.19	WBGene00206530	4.47377
